# Supplementary material for: Temporal Trends and Prognostic Impact of Pacemaker-Associated Heart Failure: Insights from a Nationwide Cohort Study
Source: J Clin Med. 2025 Oct 31;14(21):7744. doi: 10.3390/jcm14217744 (PMC12610581; doi:10.3390/jcm14217744)
Supplement: Supplementary file 1 [file jcm-14-07744-s001.zip]

Archive with 1 entries (1 files):
- jcm-3950933-supplementary.pdf
